# Supplementary material for: Gold Nanoparticles-Functionalized Ultrathin Graphitic Carbon Nitride Nanosheets for Boosting Solar Hydrogen Production: The Role of Plasmon-Induced Interfacial Electric Fields
Source: Molecules. 2025 Aug 18;30(16):3406. doi: 10.3390/molecules30163406 (PMC12388607; doi:10.3390/molecules30163406)
Supplement: Supplementary file 1 [file molecules-30-03406-s001.zip]

Archive with 1 entries (1 files):
- molecules-3773055-supplementary.pdf
